# Supplementary material for: Methods for characterizing pollen fitness in Cannabis sativa L
Source: PLoS One. 2022 Jul 7;17(7):e0270799. doi: 10.1371/journal.pone.0270799 (PMC9262209; doi:10.1371/journal.pone.0270799)
Supplement: S1 Data — All data underlying the findings is available in the attached file. (XLSX) [file pone.0270799.s001.xlsx]

## Sheet: AbortionRate
Individual	Weeks	Storage	Non-aborted	Aborted	Sum	% Non-aborted			Storage Acronyms
P1	0	NA	9423	463	9886	95.3166		NA = not applicable
P2	0	NA	11471	516	11987	95.6953		RT = room temperature
P3	0	NA	9724	1499	11223	86.6435		FC = freezer conditions
P4	0	NA	10482	603	11085	94.5602
P5	0	NA	9015	571	9586	94.0434
P1	1	RT	4294	307	4601	93.3275
P2	1	RT	5843	391	6234	93.7279
P3	1	RT	6271	452	6723	93.2768
P4	1	RT	9468	416	9884	95.7912
P5	1	RT	5003	286	5289	94.5926
P1	2	RT	2141	273	2414	88.691
P2	2	RT	2974	314	3288	90.4501
P3	2	RT	4708	592	5300	88.8302
P4	2	RT	8227	457	8684	94.7374
P5	2	RT	5104	283	5387	94.7466
P1	3	RT	4419	535	4954	89.2006
P2	3	RT	3137	401	3538	88.6659
P3	3	RT	4946	697	5643	87.6484
P4	3	RT	5992	860	6852	87.4489
P5	3	RT	2845	394	3239	87.8358
P1	4	RT	2782	517	3299	84.3286
P2	4	RT	5931	974	6905	85.8943
P3	4	RT	2509	436	2945	85.1952
P4	4	RT	5327	861	6188	86.086
P5	4	RT	2038	352	2390	85.272
P1	8	RT	2319	615	2934	79.0389
P2	8	RT	1562	304	1866	83.7085
P3	8	RT	1184	597	1781	66.4795
P4	8	RT	1462	471	1933	75.6337
P5	8	RT	524	156	680	77.0588
P1	12	RT	1351	545	1896	71.2553
P2	12	RT	1664	758	2422	68.7036
P3	12	RT	1207	511	1718	70.2561
P4	12	RT	1492	792	2284	65.324
P5	12	RT	1251	583	1834	68.2116
P1	16	FC	5832	409	6241	93.4466
P2	16	FC	3908	384	4292	91.0531
P3	16	FC	1741	195	1936	89.9277
P4	16	FC	3093	256	3349	92.3559
P5	16	FC	1835	117	1952	94.0061
P1	32	FC	2110	326	2436	86.6174
P2	32	FC	2457	191	2648	92.787
P3	32	FC	1981	238	2219	89.2744
P4	32	FC	1056	137	1193	88.5163
P5	32	FC	1594	190	1784	89.3498
P1	48	FC	2509	582	3091	81.1711
P2	48	FC	3437	884	4321	79.5418
P3	48	FC	2391	720	3111	76.8563
P4	48	FC	1965	503	2468	79.6191
P5	48	FC	1352	451	1803	74.9861
P1	96	FC	918	527	1445	63.5294
P2	96	FC	702	384	1086	64.6409
P3	96	FC	830	572	1402	59.2011
P4	96	FC	1145	801	1946	58.8386
P5	96	FC	781	346	1127	69.299

## Sheet: Viability
Individual	Weeks	Viable	Not Viable	Sum	% Viable	Non-aborted	Aborted	Sum	% Non-aborted
P1	0	289	451	740	39.0541	1291	133	1424	90.6601
P2	0	195	358	553	35.2622	788	45	833	94.5978
P3	0	173	249	422	40.9953	1407	96	1503	93.6128
P4	0	204	277	481	42.4116	753	51	804	93.6567
P5	0	182	327	509	35.7564	1665	82	1747	95.3062
P1	1	531	1072	1603	33.1254	1765	137	1902	92.7971
P2	1	296	687	983	30.1119	2159	84	2243	96.255
P3	1	439	861	1300	33.7692	1477	60	1537	96.0963
P4	1	172	416	588	29.2517	1268	71	1339	94.6975
P5	1	205	483	688	29.7965	1312	95	1407	93.248
P1	2	0	1758	1758	0	1816	174	1990	91.2563
P2	2	2	1927	1929	0.103681	1402	81	1483	94.5381
P3	2	0	866	866	0	1739	113	1852	93.8985
P4	2	5	2401	2406	0.207814	2510	192	2702	92.8942
P5	2	1	1589	1590	0.0628931	1287	75	1362	94.4934
